# Supplementary material for: First Insights about Antiparasitic and Action Mechanisms of the Antimicrobial Peptide Hepcidin from Salmonids against Caligus rogercresseyi
Source: Pharmaceutics. 2024 Mar 8;16(3):378. doi: 10.3390/pharmaceutics16030378 (PMC10975781; doi:10.3390/pharmaceutics16030378)
Supplement: Supplementary file 1 [file pharmaceutics-16-00378-s001.zip]

Archive with 1 entries (1 files):
- pharmaceutics-2866708-supplementary.pdf
